# Supplementary material for: Cambium Reactivation Is Closely Related to the Cell-Cycle Gene Configuration in Larix kaempferi
Source: Int J Mol Sci. 2024 Mar 22;25(7):3578. doi: 10.3390/ijms25073578 (PMC11011626; doi:10.3390/ijms25073578)
Supplement: Supplementary file 1 [file ijms-25-03578-s001.zip]

Archive with 5 entries (5 files):
- Figure S1.png
- Figure S2.png
- Figure S3.png
- Legend of Supplementary Figures.pdf
- Table S1.xlsx
