# Supplementary material for: Cambium Reactivation Is Closely Related to the Cell-Cycle Gene Configuration in Larix kaempferi
Source: Int J Mol Sci. 2024 Mar 22;25(7):3578. doi: 10.3390/ijms25073578 (PMC11011626; doi:10.3390/ijms25073578)
Supplement: Supplementary file 1 [file ijms-25-03578-s001.zip › Table S1.xlsx]

## Sheet: Gene cloning
	Gene	Forward primer (5′–3′)	Reverse primer (5′–3′)
	LaUBC1	GGGTTTGTGCAACAGTCAGA	CGGAACAAGTAAGCGCACC

## Sheet: qPT-PCR
Gene	Forward primer (5′–3′)	Reverse primer (5′–3′)	NCBI Accessin number
LaUBC1	TGGCGTCCAAAAGGATTCTCA	TCCCATGATTGTAGCTTGCCA	ON887160
LaCDKB1;1	GAGGAAATGTGGCCTGGAGTAA	GAAATCCTCTTTGCAGGATCGC	MW132640
LaCDKB1;2	GGCTGTTGGATGTGGAACAC	CCCTGGCACAACTGGTACAT	MW132641
LaCDKB1;3	TATCGCCGAAGCCACACAAA	TCCCTGTGCATTACACCACG	MW132642
LaCYCA1;1	TCCTTCTGCGGATCATAGTTCG	CAGATGGCTTTGTGTGTTGGAG	MW132643
LaCYCA2;1	TGCAAGTCTCCAACGATCAGAA	CAGATTTTGCAGGGCTTTCCTC	MW132644
LaCYCA2;2	TCTGACGACACCAACCACAAA	CTGCGAGATAGTTGCCCATGA	MW132645
LaCYCB1;1	GGAGGACTAGCAAGAGCAAGG	ATCCACGTAAGGCTACTGCAC	MW132646
LaCYCB1;2	AGCAGAGGCAGGAGTAGTCT	TGCTTTGAGTCGGCTAGGTG	MW132647
LaCYCB2;3	ATGGAAGGCAACAAAGCAGC	TGTGGATTCCTTTGGGGCAT	MW132648
LaCYCD1;1	GGATGCTAGCGAAGTAGCGT	GTCGTCTTCCACCGGAAAGT	MW132649
LaCYCD3;1	CAATGCGCTGCAAGGAGATAC	AAGAGAAACTGCCCAGGGATG	MW132650
LaCYCU4;1	TGGTGTGGTCAGAGGGAGAA	AAGCCCTTGAGCCCATTTGT	MW132651
LaCDKA	GCTGATTGACCGCAAAACCAA	ACCCCACAGACCAAACATCAA	MW132639

## Sheet: Y2H
Gene	Forward primer (5′–3′)	Reverse primer (5′–3′)
LaCDKA	TATGGCCATGGAGGCCAGTGAATTCATGGAACAGTATGAGAAAGT	TCTGCAGCTCGAGCTCGATGGATCCTCAGGGTACAAAACCTAGAT
LaCDKB1;1	TATGGCCATGGAGGCCAGTGAATTCATGGACAAGTATGAGAAGCT	TCTGCAGCTCGAGCTCGATGGATCCTCAGAATTGAGACTTGTCCA
LaCDKB1;2	TATGGCCATGGAGGCCAGTGAATTCATGGACTCATATGAGAAACT	TCTGCAGCTCGAGCTCGATGGATCCTCAGAATTGAGATTTATCCA
LaCYCA1;1	GCATATGGCCATGGAGGCCGAATTCATGTCAGGGACACAGGAAAA	GCGGCCGCTGCAGGTCGACGGATCCTTAGTTTGGAATGTCTGCGA
LaCYCA2;1	GCATATGGCCATGGAGGCCGAATTCATGGCGGGAGTCGAAGGAGA	GCGGCCGCTGCAGGTCGACGGATCCTTAAAAATCAGAGAAAAATT
LaCYCA2;2	GCATATGGCCATGGAGGCCGAATTCATGACTGGAACCGAACCATC	GCGGCCGCTGCAGGTCGACGGATCCTTATACAGCTCCAAAGAACT
LaCYCB1;2	GCATATGGCCATGGAGGCCGAATTCATGTTTGCTAGGGAAGAATC	GCGGCCGCTGCAGGTCGACGGATCCTCAATAGTTGCTGGAACTGC
LaCYCB2;3	GCATATGGCCATGGAGGCCGAATTCATGTATTTCACCAGGCAGCA	GCGGCCGCTGCAGGTCGACGGATCCCTAGAGGACCATGTCTCTAA
LaCYCD1;1	GCATATGGCCATGGAGGCCGAATTCATGGCACTCAGCTTCGATTG	GCGGCCGCTGCAGGTCGACGGATCCTTACCACCTCTGATCTTCGG
LaCYCD3;1	GCATATGGCCATGGAGGCCGAATTCATGGCACCCAGCTGCATAGA	GCGGCCGCTGCAGGTCGACGGATCCCTAATCCTCCAAAAAATGAA
LaCYCU4;1	GCATATGGCCATGGAGGCCGAATTCATGTATTGGCTTATTGAGCC	GCGGCCGCTGCAGGTCGACGGATCCTCATACTCCTGCATAACTAC

## Sheet: BIFC
Gene	Forward primer (5′–3′)	Reverse primer (5′–3′)
LaCDKA	ATTACAGGTACCCGGGGATCatggaacagtatgagaaagttgagaagataggtg	GCCACCGCCGTCGACTCTAGgggtacaaaacctagatctttaaaatactcgtgc
LaCDKB1;1	ATTACAGGTACCCGGGGATCatggacaagtatgagaagcttgagaaggtc	GCCACCGCCGTCGACTCTAGgaattgagacttgtccagatcatcaaagtaagg
LaCDKB1;2	ATTACAGGTACCCGGGGATCatggactcatatgagaaactggagaaggtg	GCCACCGCCGTCGACTCTAGgaattgagatttatccaggtcgtcaaaataaggatg
LaCDKB1;3	ATTACAGGTACCCGGGGATCatggatgcttatgagaaaatggagaaggtgg	GCCACCGCCGTCGACTCTAGgaattgagatttatccaggtcatcgaagtagg
LaCYCB1;2	ATCGAGGACGCCGGCGGATCatgtttgctagggaagaatcccgcc	GCTCTGCAGGTCGACTCTAGtcaatagttgctggaactgcaactgtcatc
LaCYCB2;3	ATCGAGGACGCCGGCGGATCatgtatttcaccaggcagcaaatggcag	GCTCTGCAGGTCGACTCTAGctagaggaccatgtctctaatgaagagag
LaCYCD1;1	ATCGAGGACGCCGGCGGATCatggcactcagcttcgattgtgtgtc	GCTCTGCAGGTCGACTCTAGttaccacctctgatcttcggccatg
LaCYCD3;1	ATCGAGGACGCCGGCGGATCatggcacccagctgcatagactg	GCTCTGCAGGTCGACTCTAGctaatcctccaaaaaatgaagatcgctacaaaactc
LaCYCU4;1	ATCGAGGACGCCGGCGGATCatgtattggcttattgagcccagtggatc	GCTCTGCAGGTCGACTCTAGtcatactcctgcataactacaccaaactgc
LaCDKB1;2	ATCGAGGACGCCGGCGGATCatggactcatatgagaaactggagaaggtg	GCTCTGCAGGTCGACTCTAGtcagaattgagatttatccaggtcgtcaaaataagg
LaCYCB2;3	ATTACAGGTACCCGGGGATCatgtatttcaccaggcagcaaatggcag	GCCACCGCCGTCGACTCTAGgaggaccatgtctctaatgaagagagc
